# Supplementary material for: Ginsenoside Rg3 Alleviates Cisplatin Resistance of Gastric Cancer Cells Through Inhibiting SOX2 and the PI3K/Akt/mTOR Signaling Axis by Up-Regulating miR-429
Source: Front Genet. 2022 Mar 3;13:823182. doi: 10.3389/fgene.2022.823182 (PMC8927288; doi:10.3389/fgene.2022.823182)
Supplement: Supplementary file 2 [file DataSheet1.ZIP]

Archive with 27 entries (27 files):
- 1B.pzfx
- 1C.pzfx
- 1E.pzfx
- 2A.xlsx
- 2B.pzfx
- 2C.pzfx
- 3C.pzfx
- 3D.pzfx
- 3E.pzfx
- 3F.pzfx
- 3G.pzfx
- 3H.pzfx
- 4A.pzfx
- 4B.pzfx
- 4C.pzfx
- 4D.pzfx
- 5A.pzfx
- 5B.pzfx
- 5C.pzfx
- 5D.pzfx
- 6A.pzfx
- 6B.pzfx
- 6C.pzfx
- Full gel and Photo.pptx
- Supp-1A.pzfx
- Supp-1B.pzfx
- 1A.pzfx
