# Supplementary material for: Ginsenoside Rg3 Alleviates Cisplatin Resistance of Gastric Cancer Cells Through Inhibiting SOX2 and the PI3K/Akt/mTOR Signaling Axis by Up-Regulating miR-429
Source: Front Genet. 2022 Mar 3;13:823182. doi: 10.3389/fgene.2022.823182 (PMC8927288; doi:10.3389/fgene.2022.823182)
Supplement: Supplementary file 2 [file DataSheet1.ZIP › 2A.xlsx]

## Sheet: Sheet1
microRNA	S1	S2	S3	R1	R2	R3
miR-21	3	2.8	3.3	6.5	5.18	5.23	3.03333	5.63667	1.85824
miR-503	1.98	2.1	1.91	0.89	1.35	1.02	1.99667	1.08667	0.54424
miR-25	2.1	2.41	2.23	4.27	4.32	4.49	2.24667	4.36	1.94065
miR-362	2.77	2.64	1.92	0.96	1.41	1.51	2.44333	1.29333	0.529332
miR-500a-3p	2.71	2.29	2.02	2.45	2.52	1.67	2.34	2.21333	0.945869
miR-27b	1.65	1.55	2.28	3.14	4.52	3.66	1.82667	3.77333	2.06569
miR-139	1.45	2.15	1.97	5.28	4.86	4.43	1.85667	4.85667	2.6158
miR-532	3.76	2.51	2.31	1.32	1.68	1.07	2.86	1.35667	0.474359
miR-192	2.32	2.79	3.31	1.45	1.49	1.75	2.80667	1.56333	0.557007
miR-193a-3p	1.46	2.42	1.12	3.19	3.59	4.15	1.66667	3.64333	2.186
miR-99a	2.06	2.14	1.92	3.41	4.67	3.99	2.04	4.02333	1.97222
miR-206	3.82	3.58	3.99	1.74	2.27	2.17	3.79667	2.06	0.542581
miR-7	1.46	2.06	1.34	0.93	1.44	0.84	1.62	1.07	0.660494
miR-106a	1.28	2.18	2.12	2.57	3.68	3.46	1.86	3.23667	1.74014
miR-429	2.67	3.56	3.23	1.12	0.98	1.22	3.15333	1.10667	0.350951
